# Supplementary material for: TLR3 activation by Clonorchis sinensis infection alleviates the fluke-induced liver fibrosis
Source: PLoS Negl Trop Dis. 2023 May 11;17(5):e0011325. doi: 10.1371/journal.pntd.0011325 (PMC10174496; doi:10.1371/journal.pntd.0011325)
Supplement: S1 Data — (XLSX) [file pntd.0011325.s003.xlsx]

## Sheet: Figure1
Figure 1A The TLR3 mRNA expression levels were measured using RT-qPCR.
	Time	WT+PBS			WT+ C. sinensis
	7dpi	1	1	1	5.5	5.8	5.2
	15dpi	1	1	1	8.7	8.8	9.2
	35dpi	1	1	1	4.7	6.5	5.1
Figure 1B The wight of mice infected with or without C. sinensis metacercariae
	Time	WT+PBS			WT+C.sinensis			TLR3-/- +C.sinensis
	0	16	16.42	15.97	16.55	15.95	16.03	16.33	16.08	16.21
	2	16.49	16.84	16.13	16.52	15.97	15.89	15.57	15.75	16.07
	4	16.75	17.45	16.38	16.2	15.38	15.33	14.626	14.54	15.47
	6	16.79	17.55	16.76	15.08	15.86	15.01	14.22	14.31	15.02
	8	17.39	17.97	16.97	15.494	14.3	14.89	13.873	13.95	14.53
	10	18.14	17.75	17.22	14.28	14.34	14.57	13.19	13.23	14.15
	12	18.07	18.43	17.74	13.87	14.01	14.005	12.86	12.85	13.76
	14	18.64	18.33	17.98	13.38	13.75	13.793	12.46	12.59	13.42
	16	18.89	18.61	18.15	13.44	13.43	13.832	12.03	12.07	12.97
	18	18.812	19.05	18.46	13.18	13.58	14.376	12.36	12.1	12.54
	20	19.02	19.11	18.87	13.49	13.41	14.557	12.64	12.34	12.13
	22	19.38	19.33	19.05	13.42	13.505	14.635	12.83	12.13	12.05
	24	19.37	19.19	19.21	13.6	13.58	14.887	12.99	13.15	12.58
	26	19.55	19.8	19.64	14.15	14.2	14.976	13.11	13.93	12.96
	28	19.87	19.83	19.88	14.25	15.32	15.57	13.55	14.76	13.25
	30	19.96	20.35	19.93	14.76	15.65	15.97	14.33	14.99	13.85
	32	20.28	20.43	20.11	15.46	16	15.99	14.887	15.322	14.26
	34	20.38	20.79	20.17	15.799	16.577	16.33	15.32	15.877	14.79
	35	21.13	20.89	20.47	15.654	16.777	16.98	15.076	15.699	15.215
Figure 1C The mortality events of WT and TLR3-/- mice infected with C. sinensis
	Time	WT+PBS	WT+C.sinensis	TLR3-/-+C. sinensis
	1	0
	5	0
	10	0
	15	0
	20	0
	25	0
	30	0
	35	0
	1		0
	3		1
	5		1
	6		0
	7		1
	8		1
	13		0
	15		0
	19		0
	24		0
	28		0
	30		0
	35		0
	1			0
	2			0
	3			1
	4			1
	5			0
	6			1
	6			1
	6			0
	7			1
	7			0
	7			0
	8			0
	8			0
	35			0
The dead mice were recorded as 1
FIgure 1D The mean number of intrahepatic parasites in WT and TLR3-/- mice
		Adults				Larvae
	WT+PBS	0	0	0	0	0	0	0	0
	WT+C.sinensis	17	15	19	16	13	12	13	14
	TLR3-/-+C.sinensis	27	24	29	31	8	5	4	6

## Sheet: Figure 2
Figure 2D The HAI grade of liver in C. sinensis-infected WT and TLR3-/- mice
	Time	WT+PBS			WT+C.sinensis			TLR3-/-+C.sinensis
	7dpi	0	0	0	3	3	4	5	4	4
	15dpi	0	0	0	5	3	5	7	7	6
	35dpi	0	0	0	7	6	7	9	9	8
Figure 2E The expression of IL-6 in liver of C. sinensis-infected WT and TLR3-/- mice.
	Time	WT+PBS			WT+C.sinensis			TLR3-/-+C.sinensis
	7dpi	161.5	173	183.4	2802.8	2911.7	2806.4	4934.9	4968.35	4842.95
	15dpi	173.5	184	161.5	2372.8	2381.4	2458.5	3992.55	3957.15	3911.95
	35dpi	172.8	186.9	165.6	2406.85	2408.25	2401.4	3658.25	3784.05	3882.95
Figure 2F The expression of TNF-α in liver of C. sinensis-infected WT and TLR3-/- mice.
	Time	WT+PBS			WT+C.sinensis			TLR3-/-+C.sinensis
	7dpi	144.5	134	156.5	1800	1671.75	1608.25	4448.65	4282.75	4491.8
	15dpi	163.5	174	150	1408.25	1339.25	1278.75	3568.6	3547.85	3665.75
	35dpi	166	157.5	193	1318	1258.88	1314.25	3492.65	3389.45	3410.75
Figure 2G The expression of IL-4 in liver of C. sinensis-infected WT and TLR3-/- mice.
	Time	WT+PBS			WT+C.sinensis			TLR3-/-+C.sinensis
	7dpi	176.65	160.85	151.35	546.6	607.7	568.35	678.8	721.15	689.1
	15dpi	146.65	197.9	157.85	579.65	649.4	657.9	773.9	776.45	794.95
	35dpi	271.65	178.3	216.35	716.6	748.85	766.45	854.35	844.7	881.6
Figure 2H The expression of IFN-γ in liver of C. sinensis-infected WT and TLR3-/- mice.
	Time	WT+PBS			WT+C.sinensis			TLR3-/-+C.sinensis
	7dpi	132.8	127.4	140.75	1784.27	1831.94	1743.85	1339.45	1294.9	1188.25
	15dpi	138.25	121.65	132.85	1992.24	1931.94	1947.71	937.65	943.45	931.65
	35dpi	117.7	143.25	126.65	2135.84	2217.83	2291.78	962.85	903.3	932.65

## Sheet: Figure 3
Figure 3B The Collagen deposition area (%) of Figure 3A
	Time	WT+PBS			WT+C.sinensis			TLR3-/-+C.sinensis
	7dpi	0.072	0.14	0.109	9.56	9.33	10.88	16.28	17.52	16.99
	15dpi	0.098	0.087	0.093	17.87	20.21	15.98	23.52	26.33	27.12
	35dpi	0.14	0.11	0.099	44.79	43.52	44.63	69.48	59.88	64.57

## Sheet: figure 4
	Figure 4B The α-SMA positive area (%) of Figure 4A.
		Time	WT+PBS			WT+C.sinensis			TLR3-/-+C.sinensis
		7dpi	1.619	1.987	2.62	11.41	10.498	11.888	14.52	15.33	14.98
		15dpi	4.51	3.871	3.596	21.47	20.87	21.824	26.59	25.88	27.35
		35dpi	4.513	3.56	3.65	50.37	52.99	60.12	68.73	66.54	65.43
	Figure 4C The expression of TGF-β1 in liver.
		Time	WT+PBS			WT+C.sinensis			TLR3-/-+C.sinensis
		7dpi	143	176	156.33	650.5	686.95	674.3	715.89	739.06	723.67
		15dpi	175.91	212.373	165.82	1327.25	1164.73	1259.76	1803.88	1886.95	1796.09
		35dpi	158.324	189.577	171.93	1767.24	1778.02	1823.55	2136.68	2034.4	2053.12
	Fiugre 4E The P-Smad2/3 Relative Gray value of Figure 4D.
		Time	WT+PBS			WT+C.sinensis			TLR3-/-+C.sinensis
		7dpi	0.83	0.49	0.67	0.57	0.63	0.62	0.65	0.56	0.75
		15dpi	0.56	0.44	0.73	1.02	1.09	1.23	1.29	1.31	1.41
		35dpi	0.61	0.57	0.58	1.31	1.39	1.46	1.65	1.59	1.86

## Sheet: FIgure 5
	Figure 5D The TLR3 mRNA expression levels were measured using RT-qPCR.
		Control	WT+CSEVs	Poly (I:C) +CSEVs
		1	3.7	4.87
		1	3.69	4.56
		1	3.74	5.13
	Figure 5F The expression of IL-6 in vitro.
	Control	WT+ ESPs	TLR3-/-+ESPs	Poly( I:C) +ESPs
	9.688	109.012	179.991	67.984
	11.116	125.723	178.613	67.18
	9.401	95.583	186.063	69.592
	Figure 5G The expression of TNF-α in vitro.
	Control	WT+CsEVs	TLR3-/-+CsEVs	Poly( I:C) +CsEVs
	27.589	207.558	714.699	120.025
	25	168.734	523.667	104.591
	33	145.18	747.441	98.735
	Fiugre 5I The P-p65 Relative Gray value of Figure 5H.
	Control	WT+CsEVs	TLR3-/-+CsEVs	Poly( I:C) +CsEVs
	0.0513366	0.120869	0.68838	0.099457
	0.077	0.135	0.57	0.012
	0.054	0.166	0.55	0.078
	Fiugre 5J The P-ERK Relative Gray value of Figure 5H.
	Control	WT+CSEVs	TLR3-/- +CSEVs	Poly (I:C) +CSEVs
	0.424712	0.881189	1.23203	0.559934
	0.363	0.95	1.255	0.681
	0.318	0.925	1.457	0.563
	Fiugre 5K The P-p38 Relative Gray value of Figure 5H.
	Control	WT+CsEVs	TLR3-/- +CsEVs	Poly( I:C) +CsEVs
	0.248783	0.582788	0.9501	0.35583
	0.1853	0.5989	0.982	0.4133
	0.2021	0.6211	1.24987	0.4824
	Fiugre 5L The expression of IL-6 in vitro with or wirtout inhibitors.
	Control	WT+ESPs	WT+ERK inhibitor+ESPs	WT+p38 inhibitor+ESPs
	10.677	139.012	66.2	89.318
	10.385	125.723	67.807	80.318
	10.132	125.583	69.148	76.804
	Fiugre 5M The expression of TNF-α in vitro with or wirtout inhibitors.
	Control	WT+ESPs	WT+ERK inhibitor+ESPs	WT+p38 inhibitor+ESPs
	16.562	125.695	65.915	87.342
	23.986	127.826	46.375	98.577
	27.688	121.591	50.288	83.977

## Sheet: figure 6
Figure 6A The TLR3 mRNA expression levels were measured using RT-qPCR.
WT+PBS	WT+CsEVs
1	3.515
1	3.59062
1	3.46374
Figure 6B The expression of IL-6 in liver of CsEVs injected WT and TLR3-/- mice.
WT+PBS	WT+CsEVs	TLR3-/-+CsEVs
83.38	1292.18	1667.36
120.98	1460.51	1570.55
131.16	1435.61	1522.41
Figure 6C The expression of TNF in liver of CsEVs injected WT and TLR3-/- mice.
WT+PBS	WT+CsEVs	TLR3-/-+CsEVs
189.617	898.507	642.068
249.684	387.567	857.073
285.031	781.463	1000.83
Figure 6D The expression of IFN-γ in liver of CsEVs injected WT and TLR3-/- mice.
WT+PBS	WT+CsEVs	TLR3-/-+CsEVs
76.2734	200.771	145.352
73.805	222.121	178.754
94.8949	228.725	114.191
Figure 6G The HAI grade of liver in CsEVs injected WT and TLR3-/- mice.
WT+PBS	WT+CsEVs	TLR3-/-+CsEVs
0	1	1
0	0	1
0	1	2
0	1	3
0	1	2
0	1	1
Figure 6I The α-SMA positive area (%) of Figure 6H.
WT+PBS	WT+CsEVs	TLR3-/-+CsEVs
3.33	5.51	10.32
2.35	7.69	12.566
4.17	7.44	9.21
Figure 6K The Collagen deposition area (%) of Figure 6J.
WT+PBS	WT+CsEVs	TLR3-/-+CsEVs
0.034	2.19	3.049
0.057	1.761	3.076
0.063	2.435	2.917

## Sheet: figure 7
	Figure 7A The wight of C. sinensis-infected mice treated with or without Poly(I:C)
	Time	WT+PBS			WT+C.sinensis			WT+Poly (I:C)+C.sinensis
	0	16	17.48	15.97	16.51	16	16.37	16	16.33	16
	2	16.25	16.31	16.75	16.45	15.98	16.29	16.29	16.44	16.15
	4	16.24	17.04	17.14	16.01	15.67	15.89	16.35	16.15	16.25
	6	16.87	17.35	17.28	15.78	15.43	15.68	16.59	16.55	16.05
	8	17.18	17.65	17.58	15.37	15.19	15.26	16.39	16.07	16.01
	10	17.897	18.035	17.85	15.03	14.89	14.96	16.14	15.75	15.68
	12	18.17	18.3	18.11	14.86	14.83	14.78	16.67	15.73	15.38
	14	18.65	18.7	18.47	14.65	14.58	14.61	16.64	16.33	15.9
	16	18.9	18.81	18.76	14.63	14.65	14.6	16.89	16.61	15.98
	18	18.96	19.02	18.98	14.78	14.72	14.73	16.812	16.35	16.01
	20	19.2	19.21	19.03	14.97	14.88	14.92	16.02	16.41	16.36
	22	19.56	19.48	19.35	15.21	14.3	14.26	16.38	16.33	16.43
	24	19.61	19.52	19.77	15.64	14.57	14.68	16.57	16.59	16.58
	26	19.75	19.77	19.75	15.86	14.9	14.89	16.55	16.8	16.32
	28	19.81	19.86	19.93	15.93	14.89	15.03	16.87	16.33	16.43
	30	19.91	20.26	19.98	16.04	14.99	15.1	16.96	16.55	16.3
	32	20.33	20.56	20.47	16.25	15.31	15.24	17.28	16.83	16.42
	34	20.45	20.73	20.81	16.33	15.41	15.28	17.38	16.99	16.38
	35	20.96	20.93	21.47	16.31	15.53	15.41	17.13	17.89	16.51
	Figure 7B The mortality events of C. sinensis-infected mice treated with or without Poly(I:C)
	Time	WT+PBS	WT+Poly (I:C)+C.sinensis	WT+C.sinensis
	1	0
	5	0
	10	0
	15	0
	20	0
	25	0
	30	0
	35	0
	1		0
	7		0
	11		0
	15		0
	17		0
	24		0
	28		0
	30		0
	35		0
	1			0
	3			1
	5			1
	6			0
	7			1
	8			1
	13			0
	15			0
	19			0
	24			0
	28			0
	30			0
	35			0
	The dead mice were recorded as 1
	Figure 7C The mean number of intrahepatic parasites in C. sinensis-infected mice treated with or without Poly(I:C)
		Adults			Larvae
	WT+PBS	0	0	0	0	0	0
	WT+C.sinensis	19	15	17	13	14	14
	WT+Poly (I:C)+C.sinensis	4	3	5	3	5	5

## Sheet: figure 8
	Figure 8D The HAI grade of liver in C. sinensis-infected mice treated with or without Poly(I:C)
		WT+C.sinensis			WT+Poly (I:C)+C.sinensis
	7dpi	3	3	2	1	2	1
	15dpi	5	4	4	2	3	2
	35dpi	5	6	7	2	3	3
	Figure 8E The expression of IL-6 in liver of C. sinensis-infected mice treated with or without Poly(I:C)
		WT+C.sinensis			WT+Poly (I:C)+C.sinensis
	7dpi	2033.25	2140.75	2083.75	1421.25	1259.5	1347
	15dpi	2247.5	2338.5	2208.5	1608.5	1563.75	1674.75
	35dpi	2306.75	2058.75	2203.5	1716.75	1413.75	1377.75
	Figure 8F The expression of TNF-α in liver of C. sinensis-infected mice treated with or without Poly(I:C)
		WT+C.sinensis			WT+Poly (I:C)+C.sinensis
	7dpi	1530.25	1585.95	1862.85	826.9	717.6	914.7
	15dpi	1313.25	1426.65	1299.7	669.4	609	658.25
	35dpi	1206.8	1369.25	1344.45	654.4	714	678
	Figure 8G The expression of IL-4 in liver of C. sinensis-infected mice treated with or without Poly(I:C)
		WT+C.sinensis			WT+Poly (I:C)+C.sinensis
	7dpi	557.6	596.75	616.55	251.35	241.65	244.5
	15dpi	528.2	696.35	649.25	267.7	286.65	271.65
	35dpi	817.4	551.85	728.65	411.15	374.35	391.25
	Figure 8H The expression of IFN-γ in liver of C. sinensis-infected mice treated with or without Poly(I:C)
		WT+C.sinensis			WT+Poly (I:C)+C.sinensis
	7dpi	1684.27	1331.94	1243.85	2338.68	2178.43	2092.82
	15dpi	1892.24	1781.94	1447.71	3431.77	3382.94	3476.77
	35dpi	1885.85	1717.83	1991.78	4948.17	4837.79	4799.94

## Sheet: fiugre 9
	Figure 9B The α-SMA positive area (%) of Figure 9A.
		WT+C.sinensis			WT+Poly (I:C)+C.sinensis
	7dpi	11.41	10.498	11.888	6.51	8.871	9.596
	15dpi	21.47	20.87	21.824	12.35	14.88	13.67
	35dpi	43.37	52.99	47.12	26.98	15.44	23.79
	Figure 9D The Collagen deposition area (%) of Figure 9C
		WT+C.sinensis			WT+Poly (I:C)+C.sinensis
	7dpi	11.57	9.03	10.77	3.09	3.17	3.44
	15dpi	27.3	29.58	27.13	11.82	10.88	10.12
	35dpi	63.77	65.53	61.25	26.98	31.33	28.77

## Sheet: figure S1
Figure S1 The TLR3 mRNA expression levels were measured using RT-qPCR.
Contol	WT+CsEVs	WT+rCsEVse
1	2.51403	2.18859
1	3.36359	3.89062
1	3.34035	2.18859
